# Supplementary material for: EEG dataset and OpenBMI toolbox for three BCI paradigms: an investigation into BCI illiteracy
Source: Gigascience. 2019 Jan 30;8(5):giz002. doi: 10.1093/gigascience/giz002 (PMC6501944; doi:10.1093/gigascience/giz002)
Supplement: Supplemental Files [file giz002_supplemental_files.zip › paper-refs.bib]

@Book{Anderberg83,
   author =   {Anderberg, M. R.},
   title =    {Cluster Analysis for Applications},
   publisher =    {New York: Academic Press},
   year =     {1983},
 }

  @Manual{R:2010,
    title = {R: A Language and Environment for Statistical Computing},
    author = {{R Development Core Team}},
    organization = {Vienna, Austria: R Foundation for Statistical Computing},
    address = {},
    year = {2012},
    note = {{ISBN} 3-900051-07-0, http://www.R-project.org},
    url = {http://www.R-project.org},
  }

  @Manual{R:2008,
    title = {R: A Language and Environment for Statistical Computing},
    author = {{R Development Core Team}},
    organization = {R Foundation for Statistical Computing},
    address = {Vienna, Austria},
    year = {2008},
    note = {{ISBN} 3-900051-07-0},
    url = {http://www.R-project.org},
  }

  @Article{Arabie80,
   author =   {Arabie, P. and Carroll, J. D.},
   title =    {MAPCLUS: A athematical programming approach to fitting the ADCLUS models},
   journal =      {Psychometrika},
   year =     {1980 },
   volume =   {445},
   pages =    {211-35},
 }


@book{Tufte:1990,
	Address = {Cheshire, Connecticut},
	Author = {E. R. Tufte},
	Publisher = {Graphics Press},
	Title = {{Envisioning Information}},
	Year = {1990}}


@book{Tufte:1983,
	Address = {Cheshire},
	Author = {E. R. Tufte},
	Publisher = {Graphics Press},
	Title = {{The Visual Display of Quantitative Information}},
	Year = {1983}}

@book{Cleveland:1994,
	Address = {Summit},
	Author = {W. S. Cleveland},
	Edition = {Revised},
	Publisher = {Hobart Press},
	Title = {{The Elements of Graphing Data}},
	Year = {1994}}

@book{Cleveland:1993,
	Address = {Summit},
	Author = {W. S. Cleveland},
	Publisher = {Hobart Press},
	Title = {{Vizualizing Data}},
	Year = {1993}}

 @TECHREPORT{Ball65 ,
   AUTHOR =       {Ball, G. H. and Hall, D. J. },
   TITLE =        {A novel method of data analysis and pattern classification },
   INSTITUTION =  {Stanford Research Institute, California },
   YEAR =         {1965 },
 }

 @Article{Banfield93,
   author =   {Banfield, J. D. and Raftery, A. E.},
   title =    {Model-Based Gaussian and Non-Gaussian Clustering },
   journal =      {Biometrics },
   year =     {1993 },
   volume =   {49},
   pages =    {803--21},
 }

 @Article{Beale69,
   author =   {Beale, E. M. L.},
   title =    {Euclidean cluster analysis },
   journal =      {Bulletin of the International Statistical Institute },
   year =     {1969 },
   volume =   {43},
   pages =    {92-94},
 }

 @Article{Bensmail,
   author =   {Bensmail, H. },
   title =    {Model-based Clustering with Noise: Bayesian inference and estimation },
 }

@Article{Bezdek74,
   author =   {Bezdek, J. C.},
   title =    {Numerical taxonomy with fuzzy sets},
   journal =      {Journal of Methematical Biology},
   year =     {1974},
   volume =   {1},
   pages =    {57-71},
 }

@article{Cox:1972,
	Author = {D. R. Cox},
	Journal = {J. R. Statist. Soc. {\rm B}},
	Pages = {187--220},
	Title = {{Regression models and life tables (with Discussion)}},
	Volume = {34},
	Year = {1972}}

@article{Hear:Holm:Step:quan:2006,
	Author = {Heard, Nicholas A. and Holmes, Christopher C. and Stephens, David A.},
	Journal = {J. Am. Statist. Assoc.},
	Keywords = {bayesian hierarchical clustering; gene expression profiles; Microarrays},
	Pages = {18--29},
	Title = {A Quantitative Study of Gene Regulation Involved in the Immune Response of {A}nopheline Mosquitoes: {A}n Application of {B}ayesian Hierarchical Clustering of Curves},
	Volume = {101},
	Year = {2006}}

@article{Fan:2004,
	Author = {Fan, J. and Peng, H.},
	Journal = {Ann. Statist.},
	Pages = {928--61},
	Title = {{Nonconcave penalized likelihood with a diverging number of parameters}},
	Volume = {32},
	Year = {2004}}


@article{picton1992p300,
	title={The {P300} wave of the human event-related potential.},
	author={Picton, Terence W},
	journal={Journal of Clinical Neurophysiology},
	volume={9},
	number={4},
	pages={456--479},
	year={1992},
	publisher={LWW}
}

@article{wolpaw2000brain,
	title={Brain-computer interface technology: a review of the first international meeting},
	author={Wolpaw, Jonathan R and Birbaumer, Niels and Heetderks, William J and McFarland, Dennis J and Peckham, P Hunter and Schalk, Gerwin and Donchin, Emanuel and Quatrano, Louis A and Robinson, Charles J and Vaughan, Theresa M and others},
	journal={IEEE Transactions on Rehabilitation Engineering},
	volume={8},
	number={2},
	pages={164--173},
	year={2000},
	publisher={Citeseer}
}

@article{lin2007frequency,
	title={Frequency recognition based on canonical correlation analysis for SSVEP-based BCIs},
	author={Lin, Zhonglin and Zhang, Changshui and Wu, Wei and Gao, Xiaorong},
	journal={IEEE Transactions on Biomedical Engineering},
	volume={54},
	number={6},
	pages={1172--1176},
	year={2007},
	publisher={IEEE}
}

@article{suk2013novel,
	title={A novel Bayesian framework for discriminative feature extraction in brain-computer interfaces},
	author={Suk, Heung-Il and Lee, Seong-Whan},
	journal={IEEE Transactions on Pattern Analysis and Machine Intelligence},
	volume={35},
	number={2},
	pages={286--299},
	year={2013},
	publisher={IEEE}
}

@inproceedings{ang2008filter,
	title={Filter bank common spatial pattern ({FBCSP}) in brain-computer interface},
	author={Ang, Kai Keng and Chin, Zheng Yang and Zhang, Haihong and Guan, Cuntai},
	booktitle={Neural Networks, 2008. IJCNN 2008.(IEEE World Congress on Computational Intelligence). IEEE International Joint Conference on},
	pages={2390--2397},
	year={2008},
	organization={IEEE}
}

@article{lemm2005spatio,
	title={Spatio-spectral filters for improving the classification of single trial EEG},
	author={Lemm, Steven and Blankertz, Benjamin and Curio, Gabriel and Muller, K-R},
	journal={IEEE Transactions on Biomedical Engineering},
	volume={52},
	number={9},
	pages={1541--1548},
	year={2005},
	publisher={IEEE}
}

@article{ramoser2000optimal,
	title={Optimal spatial filtering of single trial EEG during imagined hand movement},
	author={Ramoser, Herbert and Muller-Gerking, Johannes and Pfurtscheller, Gert},
	journal={IEEE Transactions on Rehabilitation Engineering},
	volume={8},
	number={4},
	pages={441--446},
	year={2000},
	publisher={IEEE}
}

@article{muller2005steady,
	title={Steady-state visual evoked potential ({SSVEP})-based communication: impact of harmonic frequency components},
	author={M{\"u}ller-Putz, Gernot R and Scherer, Reinhold and Brauneis, Christian and Pfurtscheller, Gert},
	journal={Journal of Neural Engineering},
	volume={2},
	number={4},
	pages={123},
	year={2005},
	publisher={IOP Publishing}
}

@article{pfurtscheller2001motor,
	title={Motor imagery and direct brain-computer communication},
	author={Pfurtscheller, Gert and Neuper, Christa},
	journal={Proceedings of the IEEE},
	volume={89},
	number={7},
	pages={1123--1134},
	year={2001},
	publisher={IEEE}
}

@article{hosseini2017optimized,
	title={Optimized deep learning for EEG big data and seizure prediction BCI via internet of things},
	author={Hosseini, Mohammad-Parsa and Pompili, Dario and Elisevich, Kost and Soltanian-Zadeh, Hamid},
	journal={IEEE Transactions on Big Data},
	volume={3},
	number={4},
	pages={392--404},
	year={2017},
	publisher={IEEE}
}

@inproceedings{friedenberg2016big,
	title={Big data challenges in decoding cortical activity in a human with quadriplegia to inform a brain computer interface},
	author={Friedenberg, David A and Bouton, Chad E and Annetta, Nicholas V and Skomrock, Nicholas and Zhang, Mingming and Schwemmer, Michael and Bockbrader, Marcia A and Mysiw, W Jerry and Rezai, Ali R and Bresler, Herbert S and others},
	booktitle={Engineering in Medicine and Biology Society (EMBC), 2016 IEEE 38th Annual International Conference of the},
	pages={3084--3087},
	year={2016},
	organization={IEEE}
}

@article{kathner2014effects,
	title={Effects of mental workload and fatigue on the P300, alpha and theta band power during operation of an ERP (P300) brain--computer interface},
	author={K{\"a}thner, Ivo and Wriessnegger, Selina C and M{\"u}ller-Putz, Gernot R and K{\"u}bler, Andrea and Halder, Sebastian},
	journal={Biological Psychology},
	volume={102},
	pages={118--129},
	year={2014},
	publisher={Elsevier}
}

@inproceedings{roy2013mental,
	title={Mental fatigue and working memory load estimation: interaction and implications for EEG-based passive BCI},
	author={Roy, Rapha{\"e}lle N and Bonnet, Stephane and Charbonnier, Sylvie and Campagne, Aur{\'e}lie},
	booktitle={Engineering in Medicine and Biology Society (EMBC), 2013 35th Annual International Conference},
	pages={6607--6610},
	year={2013},
	organization={IEEE}
}

@article{hamedi2016electroencephalographic,
	title={Electroencephalographic motor imagery brain connectivity analysis for BCI: a review},
	author={Hamedi, Mahyar and Salleh, Sh-Hussain and Noor, Alias Mohd},
	journal={Neural Computation},
	volume={28},
	number={6},
	pages={999--1041},
	year={2016},
	publisher={MIT Press}
}

@article{blankertz2010neurophysiological,
	title={Neurophysiological predictor of SMR-based BCI performance},
	author={Blankertz, Benjamin and Sannelli, Claudia and Halder, Sebastian and Hammer, Eva M and K{\"u}bler, Andrea and M{\"u}ller, Klaus-Robert and Curio, Gabriel and Dickhaus, Thorsten},
	journal={Neuroimage},
	volume={51},
	number={4},
	pages={1303--1309},
	year={2010},
	publisher={Elsevier}
}

@article{samek2013transferring,
	title={Transferring subspaces between subjects in brain--computer interfacing},
	author={Samek, Wojciech and Meinecke, Frank C and M{\"u}ller, Klaus-Robert},
	journal={IEEE Transactions on Biomedical Engineering},
	volume={60},
	number={8},
	pages={2289--2298},
	year={2013},
	publisher={IEEE}
}

@article{fazli2009subject,
	title={Subject-independent mental state classification in single trials},
	author={Fazli, Siamac and Popescu, Florin and Dan{\'o}czy, M{\'a}rton and Blankertz, Benjamin and M{\"u}ller, Klaus-Robert and Grozea, Cristian},
	journal={Neural Networks},
	volume={22},
	number={9},
	pages={1305--1312},
	year={2009},
	publisher={Elsevier}
}

@article{guger2000real,
	title={Real-time EEG analysis with subject-specific spatial patterns for a brain-computer interface (BCI)},
	author={Guger, Christoph and Ramoser, Herbert and Pfurtscheller, Gert},
	journal={IEEE Transactions on Rehabilitation Engineering},
	volume={8},
	number={4},
	pages={447--456},
	year={2000},
	publisher={IEEE}
}

@article{vidaurre2010towards,
	title={Towards a cure for BCI illiteracy},
	author={Vidaurre, Carmen and Blankertz, Benjamin},
	journal={Brain Topography},
	volume={23},
	number={2},
	pages={194--198},
	year={2010},
	publisher={Springer}
}


@article{allison2010bci,
	title={{BCI} demographics: How many (and what kinds of) people can use an {SSVEP} {BCI}?},
	author={Allison, Brendan and Luth, Thorsten and Valbuena, Diana and Teymourian, Amir and Volosyak, Ivan and Graser, Axel},
	journal={IEEE Transactions on Neural Systems and Rehabilitation Engineering},
	volume={18},
	number={2},
	pages={107--116},
	year={2010},
	publisher={IEEE}
}

@book{karat2010human,
	title={Human-Computer Interaction Series},
	author={Karat, John and Vanderdonckt, Jean},
	publisher={Springer},
	year={2010}
}

@article{hwang2009neurofeedback,
	title={Neurofeedback-based motor imagery training for brain--computer interface (BCI)},
	author={Hwang, Han-Jeong and Kwon, Kiwoon and Im, Chang-Hwang},
	journal={Journal of Neuroscience Methods},
	volume={179},
	number={1},
	pages={150--156},
	year={2009},
	publisher={Elsevier}
}

@article{nicolas2012brain,
	title={Brain computer interfaces, a review},
	author={Nicolas-Alonso, Luis Fernando and Gomez-Gil, Jaime},
	journal={Sensors},
	volume={12},
	number={2},
	pages={1211--1279},
	year={2012},
	publisher={Molecular Diversity Preservation International}
}

@article{wang2017benchmark,
	title={A benchmark dataset for {SSVEP}-based brain--computer interfaces},
	author={Wang, Yijun and Chen, Xiaogang and Gao, Xiaorong and Gao, Shangkai},
	journal={IEEE Transactions on Neural Systems and Rehabilitation Engineering},
	volume={25},
	number={10},
	pages={1746--1752},
	year={2017},
	publisher={IEEE}
}

% add more info.
@article{cho2017eeg,
	title={{EEG} datasets for motor imagery brain computer interface},
	author={Cho, Hohyun and Ahn, Minkyu and Ahn, Sangtae and Kwon, Moonyoung and Jun, Sung Chan},
	journal={GigaScience},
	volume={6},
	number={7},
	pages={1--8},
	year={2017}
}

@article{vareka2014event,
	title={Event-related potential datasets based on a three-stimulus paradigm},
	author={Vareka, Lukas and Bruha, Petr and Moucek, Roman},
	journal={GigaScience},
	volume={3},
	number={1},
	pages={35},
	year={2014},
	publisher={BioMed Central}
}

@article{conroy2007normative,
	title={Normative variation of {P3a} and {P3b} from a large sample: {G}ender, topography, and response time.},
	author={Conroy, Matthew A and Polich, John},
	journal={Journal of Psychophysiology},
	volume={21},
	number={1},
	pages={22},
	year={2007},
	publisher={Hogrefe \& Huber Publishers}
}

@article{ahn2013high,
	title={High theta and low alpha powers may be indicative of {BCI}-illiteracy in motor imagery},
	author={Ahn, Minkyu and Cho, Hohyun and Ahn, Sangtae and Jun, Sung Chan},
	journal={PLOS ONE},
	volume={8},
	number={11},
	pages={e80886},
	year={2013},
	publisher={Public Library of Science}
}

@inproceedings{cho2016subject,
	title={How is subject-to-subject transfer probable in motor imagery {BCI}},
	author={Cho, Hohyun and Ahn, Sangtae and Jun, S Chan},
	booktitle={Proceeding of the 6th International Brain-Computer Interface Meeting},
	year={2016}
}

@article{guger2003many,
	title={How many people are able to operate an {EEG}-based brain-computer interface {(BCI)}?},
	author={Guger, C and Edlinger, G and Harkam, W and Niedermayer, I and Pfurtscheller, G},
	journal={IEEE Transactions on Neural Systems and Rehabilitation Engineering},
	volume={11},
	number={2},
	pages={145--147},
	year={2003},
	publisher={IEEE}
}

@misc{BBCI,
	title = {{BBCI} competition Datasets},
	howpublished = {\url{http://www.bbci.de/competition}},
	note = {Accessed: 2018-04-09}
}

@misc{BNCI,
	title = {{BNCI} {H}orizon 2020 {D}atasets},
	howpublished = {\url{http://bnci-horizon-2020.eu/database/data-sets}},
	note = {Accessed: 2018-04-09}
}

@inproceedings{krizhevsky2012imagenet,
	title={Imagenet classification with deep convolutional neural networks},
	author={Krizhevsky, Alex and Sutskever, Ilya and Hinton, Geoffrey E},
	booktitle={Advances in Neural Information Processing Systems},
	pages={1097--1105},
	year={2012}
}

@misc{NYU,
	title = {The {MNIST} database},
	howpublished = {\url{http://yann.lecun.com/exdb/mnist}},
	note = {Accessed: 2018-04-09}
}


@misc{UNC,
	title = {Open-Access Medical Image Repositories},
	howpublished = {\url{http://www.aylward.org/notes/open-access-medical-image-repositories}},
	note = {Accessed: 2018-04-09}
}

@article{Csatho2012,
	title={Effects of mental fatigue on the capacity limits of visual attention},
	author={Csath{\'o}, {\'A}rp{\'a}d and Van Der Linden, Dimitri and Hern{\'a}di, Istv{\'a}n and Buz{\'a}s, P{\'e}ter and Kalm{\'a}r, Gergely},
	journal={Journal of Cognitive Psychology},
	volume={24},
	number={5},
	pages={511--524},
	year={2012},
	publisher={Taylor \& Francis}
}

@inproceedings{lee2016development,
	title={Development of an open source platform for brain-machine interface: {OpenBMI}},
	author={Lee, Min-Ho and Fazli, Siamac and Kim, Keun-Tae and Lee, Seong-Whan},
	booktitle={2016 4th International Winter Conference on Brain-Computer Interface (BCI)},
	pages={1--2},
	year={2016},
	organization={IEEE}
}

@article{kaufmann2011flashing,
	title={Flashing characters with famous faces improves {ERP}-based brain--computer interface performance},
	author={Kaufmann, Tobias and Schulz, SM and Gr{\"u}nzinger, Claudia and K{\"u}bler, Andrea},
	journal={Journal of Neural Engineering},
	volume={8},
	number={5},
	pages={056016},
	year={2011},
	publisher={IOP Publishing}
}

@article{parini2009robust,
	title={A robust and self-paced BCI system based on a four class {SSVEP} paradigm: algorithms and protocols for a high-transfer-rate direct brain communication},
	author={Parini, Sergio and Maggi, Luca and Turconi, Anna C and Andreoni, Giuseppe},
	journal={Computational Intelligence and Neuroscience},
	volume={2009},
	year={2009},
	publisher={Hindawi}
}

@article{yeom2014efficient,
	title={An efficient {ERP}-based brain-computer interface using random set presentation and face familiarity},
	author={Yeom, Seul-Ki and Fazli, Siamac and M{\"u}ller, Klaus-Robert and Lee, Seong-Whan},
	journal={PLOS ONE},
	volume={9},
	number={11},
	pages={e111157},
	year={2014},
	publisher={Public Library of Science}
}

@article{guger2009many,
	title={How many people are able to control a P300-based brain--computer interface {(BCI)}?},
	author={Guger, Christoph and Daban, Shahab and Sellers, Eric and Holzner, Clemens and Krausz, Gunther and Carabalona, Roberta and Gramatica, Furio and Edlinger, Guenter},
	journal={Neuroscience Letters},
	volume={462},
	number={1},
	pages={94--98},
	year={2009},
	publisher={Elsevier}
}


@article{levan2006system,
	title={A system for automatic artifact removal in ictal scalp EEG based on independent component analysis and Bayesian classification},
	author={LeVan, P and Urrestarazu, E and Gotman, J},
	journal={Clinical Neurophysiology},
	volume={117},
	number={4},
	pages={912--927},
	year={2006},
	publisher={Elsevier}
}

@article{fatourechi2007emg,
	title={EMG and EOG artifacts in brain computer interface systems: A survey},
	author={Fatourechi, Mehrdad and Bashashati, Ali and Ward, Rabab K and Birch, Gary E},
	journal={Clinical Neurophysiology},
	volume={118},
	number={3},
	pages={480--494},
	year={2007},
	publisher={Elsevier}
}

@article{sakkalis2011review,
	title={Review of advanced techniques for the estimation of brain connectivity measured with EEG/MEG},
	author={Sakkalis, Vangelis},
	journal={Computers in Biology and Medicine},
	volume={41},
	number={12},
	pages={1110--1117},
	year={2011},
	publisher={Elsevier}
}
@article{shenoy2006towards,
  title={Towards adaptive classification for {BCI}},
  author={Shenoy, Pradeep and Krauledat, Matthias and Blankertz, Benjamin and Rao, Rajesh PN and M{\"u}ller, Klaus-Robert},
  journal={Journal of Neural Engineering},
  volume={3},
  number={1},
  pages={R13},
  year={2006},
  publisher={IOP Publishing}
}


@article{mun2012ssvep,
	title={{SSVEP} and {ERP} measurement of cognitive fatigue caused by stereoscopic {3D}},
	author={Mun, Sungchul and Park, Min-Chul and Park, Sangin and Whang, Mincheol},
	journal={Neuroscience letters},
	volume={525},
	number={2},
	pages={89--94},
	year={2012},
	publisher={Elsevier}
}

@article{xie2016effects,
	title={Effects of mental load and fatigue on steady-state evoked potential based brain computer interface tasks: a comparison of periodic flickering and motion-reversal based visual attention},
	author={Xie, Jun and Xu, Guanghua and Wang, Jing and Li, Min and Han, Chengcheng and Jia, Yaguang},
	journal={PloS one},
	volume={11},
	number={9},
	pages={e0163426},
	year={2016},
	publisher={Public Library of Science}
}

@article{boksem2005effects,
	title={Effects of mental fatigue on attention: an {ERP} study},
	author={Boksem, Maarten AS and Meijman, Theo F and Lorist, Monicque M},
	journal={Cognitive brain research},
	volume={25},
	number={1},
	pages={107--116},
	year={2005},
	publisher={Elsevier}
}

@article{zhao2012electroencephalogram,
	title={Electroencephalogram and electrocardiograph assessment of mental fatigue in a driving simulator},
	author={Zhao, Chunlin and Zhao, Min and Liu, Jianpin and Zheng, Chongxun},
	journal={Accident Analysis \& Prevention},
	volume={45},
	pages={83--90},
	year={2012},
	publisher={Elsevier}
}

@article{lorist2009influence,
	title={The influence of mental fatigue and motivation on neural network dynamics; an {EEG} coherence study},
	author={Lorist, Monicque M and Bezdan, Eniko and ten Caat, Michael and Span, Mark M and Roerdink, Jos BTM and Maurits, Natasha M},
	journal={Brain Research},
	volume={1270},
	pages={95--106},
	year={2009},
	publisher={Elsevier}
}

@article{blankertz2007non,
  title={The non-invasive Berlin brain--computer interface: fast acquisition of effective performance in untrained subjects},
  author={Blankertz, Benjamin and Dornhege, Guido and Krauledat, Matthias and M{\"u}ller, Klaus-Robert and Curio, Gabriel},
  journal={NeuroImage},
  volume={37},
  number={2},
  pages={539--550},
  year={2007},
  publisher={Elsevier}
}
@inproceedings{fazli2008ensembles,
  title={Ensembles of temporal filters enhance classification performance for {ERD}-based {BCI} systems},
  author={Fazli, Siamac and Grozea, Cristian and Danoczy, Marton and Blankertz, Benjamin and M{\"u}ller, Klaus-Robert and Popescu, Florin},
  year={2008},
  publisher={Verlag der Technischen Universit\"at Graz},
  pages={214-219},
  booktitle = {Proceedings of the 4th International Brain-Computer
Interface Workshop and Training Course}
}

@article{zander2011towards,
  title={Towards passive brain--computer interfaces: applying brain--computer interface technology to human--machine systems in general},
  author={Zander, Thorsten O and Kothe, Christian},
  journal={Journal of neural engineering},
  volume={8},
  number={2},
  pages={025005},
  year={2011},
  publisher={IOP Publishing}
}

@article{muller2008machine,
  title={Machine learning for real-time single-trial EEG-analysis: from brain--computer interfacing to mental state monitoring},
  author={M{\"u}ller, Klaus-Robert and Tangermann, Michael and Dornhege, Guido and Krauledat, Matthias and Curio, Gabriel and Blankertz, Benjamin},
  journal={Journal of neuroscience methods},
  volume={167},
  number={1},
  pages={82--90},
  year={2008},
  publisher={Elsevier}
}

@article{DaeBieSamHauGolGunVilFazMue2015,
    author = {D\"ahne, Sven and Bie{\ss}man, Felix and Samek, Wojciech and Haufe, Stefan and Goltz, Dominique and Gundlach, Christopher and Villringer, Arno and Fazli, Siamac and M\"uller, Klaus-Robert},
	title = {Multivariate Machine Learning Methods for Fusing Functional Multimodal Neuroimaging Data},
	journal = {Proceedings of the IEEE},
	year = {2015},
 	volume = {103},
	number = {9},
 	pages = {1507-1530},
}

@article{FazDahSamBieMul15,
  author={Siamac Fazli and Sven D\"ahne and Wojciech Samek and Felix Bie{\ss}mann and Klaus-Robert M\"uller},
  title={Learning from more than one data source: data fusion techniques for sensorimotor rhythm-based {B}rain-{C}omputer {I}nterfaces},
  journal={Proceedings of the IEEE},
  year = {2015},
  volume = {103},
  number = {6},
  pages = {891-906},
  folder={BBCI},
}

@Article{FazMehSteCurVilMueBla12,
  author={Siamac Fazli and Jan Mehnert and Jens Steinbrink and Gabriel Curio and Arno Villringer and Klaus-Robert M\"{u}ller and Benjamin Blankertz},
  title={Enhanced performance by a {H}ybrid {NIRS}-{EEG} {B}rain {C}omputer {I}nterface},
  journal={NeuroImage},
  volume = 59,
  number = 1,
  pages = {519--529},
  year = 2012,
  folder={BBCI},
  grants = {BFNT,brain@work},
}

@article{sugiyama2008direct,
  title={Direct importance estimation for covariate shift adaptation},
  author={Sugiyama, Masashi and Suzuki, Taiji and Nakajima, Shinichi and Kashima, Hisashi and von B{\"u}nau, Paul and Kawanabe, Motoaki},
  journal={Annals of the Institute of Statistical Mathematics},
  volume={60},
  number={4},
  pages={699--746},
  year={2008},
  publisher={Springer}
}
@article{von2009finding,
  title={Finding stationary subspaces in multivariate time series},
  author={Von B{\"u}nau, Paul and Meinecke, Frank C and Kir{\'a}ly, Franz C and M{\"u}ller, Klaus-Robert},
  journal={Physical review letters},
  volume={103},
  number={21},
  pages={214101},
  year={2009},
  publisher={APS}
}

@article{lee2015subject,
  title={Subject-dependent classification for robust idle state detection using multi-modal neuroimaging and data-fusion techniques in {BCI}},
  author={Lee, Min-Ho and Fazli, Siamac and Mehnert, Jan and Lee, Seong-Whan},
  journal={Pattern Recognition},
  volume={48},
  number={8},
  pages={2725--2737},
  year={2015},
  publisher={Elsevier}
}

@ARTICLE{VidBla10,
  author = {Carmen Vidaurre and Benjamin Blankertz},
  title = {Towards a Cure for {BCI} Illiteracy},
  journal = {Brain Topography},
  year = {2010},
  volume = {23},
  pages = {194--198},
}

@article{suk2014predicting,
  title={Predicting {BCI} subject performance using probabilistic spatio-temporal filters},
  author={Suk, Heung-Il and Fazli, Siamac and Mehnert, Jan and M{\"u}ller, Klaus-Robert and Lee, Seong-Whan},
  journal={PloS one},
  volume={9},
  number={2},
  pages={e87056},
  year={2014},
  publisher={Public Library of Science}
}

@inproceedings{fazli2012using,
  title={Using {NIRS} as a predictor for {EEG}-based {BCI} performance},
  author={Fazli, Siamac and Mehnert, Jan and Steinbrink, Jens and Blankertz, Benjamin},
  booktitle={Engineering in Medicine and Biology Society (EMBC), 2012 Annual International Conference of the IEEE},
  pages={4911--4914},
  year={2012},
  organization={IEEE}
}

@Article{FazDanSchMue11,
  author={Siamac Fazli and M\'{a}rton Dan\'{o}czy and J\"{u}rg Schelldorfer and K.-R. M\"{u}ller},
  title={{L}1-penalized {L}inear {M}ixed-{E}ffects {M}odels for high dimensional data with application to {BCI}},
  journal={NeuroImage},
  year= {2011},
  volume = 56,
  number = 4,
  pages = {2100 - 2108},
  issn = {1053-8119},
}
@article{chen2016high,
  title={A high-security EEG-based login system with RSVP stimuli and dry electrodes},
  author={Chen, Yiyu and Atnafu, Ayalneh Dessalegn and Schlattner, Isabella and Weldtsadik, Wendimagegn Tariku and Roh, Myung-Cheol and Kim, Hyoung Joong and Lee, Seong-Whan and Blankertz, Benjamin and Fazli, Siamac},
  journal={IEEE Transactions on Information Forensics and Security},
  volume={11},
  number={12},
  pages={2635--2647},
  year={2016},
  publisher={IEEE}
}

@article{chen2015high,
	title={High-speed spelling with a noninvasive brain--computer interface},
	author={Chen, Xiaogang and Wang, Yijun and Nakanishi, Masaki and Gao, Xiaorong and Jung, Tzyy-Ping and Gao, Shangkai},
	journal={Proceedings of the National Academy of Sciences},
	volume={112},
	number={44},
	pages={E6058--E6067},
	year={2015},
	publisher={National Acad Sciences}
}

@article{nakanishi2018enhancing,
	title={Enhancing detection of {SSVEPs} for a high-speed brain speller using task-related component analysis},
	author={Nakanishi, Masaki and Wang, Yijun and Chen, Xiaogang and Wang, Yu-Te and Gao, Xiaorong and Jung, Tzyy-Ping},
	journal={IEEE Transactions on Biomedical Engineering},
	volume={65},
	number={1},
	pages={104--112},
	year={2018},
	publisher={IEEE}
}

@article{tangermann2012review,
	title={Review of the {BCI} competition {IV}},
	author={Tangermann, Michael and M{\"u}ller, Klaus-Robert and Aertsen, Ad and Birbaumer, Niels and Braun, Christoph and Brunner, Clemens and Leeb, Robert and Mehring, Carsten and Miller, Kai J and Mueller-Putz, Gernot and others},
	journal={Frontiers in Neuroscience},
	volume={6},
	pages={55},
	year={2012},
	publisher={Frontiers}
}

@article{riccio2013attention,
	title={Attention and {P300}-based {BCI} performance in people with amyotrophic lateral sclerosis},
	author={Riccio, Angela and Simione, Luca and Schettini, Francesca and Pizzimenti, Alessia and Inghilleri, Maurizio and Olivetti Belardinelli, Marta and Mattia, Donatella and Cincotti, Febo},
	journal={Frontiers in Human Neuroscience},
	volume={7},
	pages={732},
	year={2013},
	publisher={Frontiers}
}

@article{lee2016quantifying,
	title={Quantifying movement intentions with multimodal neuroimaging for functional electrical stimulation-based rehabilitation},
	author={Lee, Min-Ho and Kim, Bum-Joo and Lee, Seong-Whan},
	journal={NeuroReport},
	volume={27},
	number={2},
	pages={61--66},
	year={2016},
	publisher={Wolters Kluwer}
}

@article{wu2014bayesian,
	title={Bayesian estimation of {ERP} components from multicondition and multichannel {EEG}},
	author={Wu, Wei and Wu, Chaohua and Gao, Shangkai and Liu, Baolin and Li, Yuanqing and Gao, Xiaorong},
	journal={NeuroImage},
	volume={88},
	pages={319--339},
	year={2014},
	publisher={Elsevier}
}

@misc{openbmihp,
	title = {The {OpenBMI} homepage},
	howpublished = {\url{http://openbmi.org}},
	note = {Accessed: 2018-12-10}
}

@misc{psychtoolboxhp,
	title = {The {Psychophysics} toolbox homepage},
	howpublished = {\url{http://psychtoolbox.org/}},
	note = {Accessed: 2018-12-10}
}

@misc{openbmigithub,
	title = {The {OpenBMI} GitHub},
	howpublished = {\url{https://github.com/PatternRecognition/OpenBMI/tree/master/GigaScience/}},
	note = {Accessed: 2018-12-10}
}

@article{leeGiga,
	title={{EEG} Dataset and {OpenBMI} Toolbox for Three {BCI} 
	Paradigms: An Investigation into {BCI} Illiteracy},
	author={Lee, Min-Ho and Kwon, O-Yeon and Kim, Yong-Jeong and Kim, 
	Hong-Kyung and
	Lee, Young-Eun and Williamson, John and Fazli, Siamac and Lee, 
	Seong-Whan},
	journal = {GigaScience Database},
	year = {2018},
	url={http://dx.doi.org/10.5524/10054},
}
